# Supplementary material for: Temporal control of self-organized pattern formation without morphogen gradients in bacteria
Source: Mol Syst Biol. 2013 Oct 8;9:697. doi: 10.1038/msb.2013.55 (PMC3817405; doi:10.1038/msb.2013.55)
Supplement: Source Code and Raw Data for Main Figures [file msb201355-s4.zip]

Archive with 126 entries (95 files):
- Paynemanuscript_Code&Data_Final/
- Paynemanuscript_Code&Data_Final/Code/
- Paynemanuscript_Code&Data_Final/Code/Fig1/
- Paynemanuscript_Code&Data_Final/Code/Fig1/BDataAnalysisCode.m
- Paynemanuscript_Code&Data_Final/Code/Fig1/CDDataAnalysisCode.m
- Paynemanuscript_Code&Data_Final/Code/Fig1/CFPIntensity.mat
- Paynemanuscript_Code&Data_Final/Code/Fig1/EDataAnalysisCode.m
- Paynemanuscript_Code&Data_Final/Code/Fig1/ERawImage.tif
- Paynemanuscript_Code&Data_Final/Code/Fig1/FDataAnalysisCode.m
- Paynemanuscript_Code&Data_Final/Code/Fig1/movieanalysis.m
- Paynemanuscript_Code&Data_Final/Code/Fig1/PhaseIntensity.mat
- Paynemanuscript_Code&Data_Final/Code/Fig1/RFPIntensity.mat
- Paynemanuscript_Code&Data_Final/Code/Fig1/SimulationCode/
- Paynemanuscript_Code&Data_Final/Code/Fig1/SimulationCode/ABM_pde_dscr_1D_285_1.m
- Paynemanuscript_Code&Data_Final/Code/Fig1/SimulationCode/submit.txt
- Paynemanuscript_Code&Data_Final/Code/Fig1/SimulationCode/t7lys2_mAHL.m
- Paynemanuscript_Code&Data_Final/Code/Fig1/SimulationCode/t7lys_AHL.m
- Paynemanuscript_Code&Data_Final/Code/Fig2/
- Paynemanuscript_Code&Data_Final/Code/Fig2/ABCDataAnalysisCode.m
- Paynemanuscript_Code&Data_Final/Code/Fig2/SimulationCode/
- Paynemanuscript_Code&Data_Final/Code/Fig2/SimulationCode/ABM_pde_dscr_1D_285_1.m
- Paynemanuscript_Code&Data_Final/Code/Fig2/SimulationCode/submit.txt
- Paynemanuscript_Code&Data_Final/Code/Fig2/SimulationCode/t7lys2_mAHL.m
- Paynemanuscript_Code&Data_Final/Code/Fig2/SimulationCode/t7lys_AHL.m
- Paynemanuscript_Code&Data_Final/Code/Fig3/
- Paynemanuscript_Code&Data_Final/Code/Fig3/B/
- Paynemanuscript_Code&Data_Final/Code/Fig3/B/BDataAnalysisCode.m
- Paynemanuscript_Code&Data_Final/Code/Fig3/B/BHillFunctionFit.m
- Paynemanuscript_Code&Data_Final/Code/Fig3/B/myfun2.m
- Paynemanuscript_Code&Data_Final/Code/Fig3/B/SimulationCode/
- Paynemanuscript_Code&Data_Final/Code/Fig3/B/SimulationCode/ABM_pde_dscr_1D_285_1.m
- Paynemanuscript_Code&Data_Final/Code/Fig3/B/SimulationCode/submit.txt
- Paynemanuscript_Code&Data_Final/Code/Fig3/B/SimulationCode/t7lys2_mAHL.m
- Paynemanuscript_Code&Data_Final/Code/Fig3/B/SimulationCode/t7lys_AHL.m
- Paynemanuscript_Code&Data_Final/Code/Fig3/C&E/
- Paynemanuscript_Code&Data_Final/Code/Fig3/C&E/CEDataAnalysisCode.m
- Paynemanuscript_Code&Data_Final/Code/Fig3/C&E/CEImageCode.m
- Paynemanuscript_Code&Data_Final/Code/Fig3/C&E/Replicate2.tif
- Paynemanuscript_Code&Data_Final/Code/Fig3/C&E/Replicate5.tif
- Paynemanuscript_Code&Data_Final/Code/Fig3/D/
- Paynemanuscript_Code&Data_Final/Code/Fig3/D/DDataAnalysisCode.m
- Paynemanuscript_Code&Data_Final/Code/Fig3/D/SimulationCode/
- Paynemanuscript_Code&Data_Final/Code/Fig3/D/SimulationCode/ABM_pde_dscr_1D_285_1.m
- Paynemanuscript_Code&Data_Final/Code/Fig3/D/SimulationCode/submit.txt
- Paynemanuscript_Code&Data_Final/Code/Fig3/D/SimulationCode/t7lys2_mAHL.m
- Paynemanuscript_Code&Data_Final/Code/Fig3/D/SimulationCode/t7lys_AHL.m
- Paynemanuscript_Code&Data_Final/Code/Fig3/E/
- Paynemanuscript_Code&Data_Final/Code/Fig3/E/circfit.m
- Paynemanuscript_Code&Data_Final/Code/Fig3/E/EDataAnalysisCodeforBiggerRingRadii.m
- Paynemanuscript_Code&Data_Final/Code/Fig3/E/Replicate4.tif
- Paynemanuscript_Code&Data_Final/Code/Fig4/
- Paynemanuscript_Code&Data_Final/Code/Fig4/A&B/
- Paynemanuscript_Code&Data_Final/Code/Fig4/A&B/ABDataAnalysisCode.m
- Paynemanuscript_Code&Data_Final/Code/Fig4/A&B/SimulationCode/
- Paynemanuscript_Code&Data_Final/Code/Fig4/A&B/SimulationCode/ABM_pde_dscr_1D_285_1.m
- Paynemanuscript_Code&Data_Final/Code/Fig4/A&B/SimulationCode/submit.txt
- Paynemanuscript_Code&Data_Final/Code/Fig4/A&B/SimulationCode/t7lys2_mAHL.m
- Paynemanuscript_Code&Data_Final/Code/Fig4/A&B/SimulationCode/t7lys_AHL.m
- Paynemanuscript_Code&Data_Final/Code/Fig4/C&D/
- Paynemanuscript_Code&Data_Final/Code/Fig4/C&D/36HrImage.tif
- Paynemanuscript_Code&Data_Final/Code/Fig4/C&D/48HrImage.tif
- Paynemanuscript_Code&Data_Final/Code/Fig4/C&D/CImageCode.m
- Paynemanuscript_Code&Data_Final/Code/Fig4/C&D/DDataAnalysisCode.m
- Paynemanuscript_Code&Data_Final/Data/
- Paynemanuscript_Code&Data_Final/Data/Fig1/
- Paynemanuscript_Code&Data_Final/Data/Fig1/ERawImage.tif
- Paynemanuscript_Code&Data_Final/Data/Fig3/
- Paynemanuscript_Code&Data_Final/Data/Fig3/C/
- Paynemanuscript_Code&Data_Final/Data/Fig3/C/0nM_AHL/
- Paynemanuscript_Code&Data_Final/Data/Fig3/C/0nM_AHL/Replicate1.tif
- Paynemanuscript_Code&Data_Final/Data/Fig3/C/0nM_AHL/Replicate2.tif
- Paynemanuscript_Code&Data_Final/Data/Fig3/C/0nM_AHL/Replicate3.tif
- Paynemanuscript_Code&Data_Final/Data/Fig3/C/0nM_AHL/Replicate4.tif
- Paynemanuscript_Code&Data_Final/Data/Fig3/C/0nM_AHL/Replicate5.tif
- Paynemanuscript_Code&Data_Final/Data/Fig3/C/0nM_AHL/Replicate6.tif
- Paynemanuscript_Code&Data_Final/Data/Fig3/C/0nM_AHL/Replicate7.tif
- Paynemanuscript_Code&Data_Final/Data/Fig3/C/100nM_AHL/
- Paynemanuscript_Code&Data_Final/Data/Fig3/C/100nM_AHL/Replicate1.tif
- Paynemanuscript_Code&Data_Final/Data/Fig3/C/100nM_AHL/Replicate2.tif
- Paynemanuscript_Code&Data_Final/Data/Fig3/C/100nM_AHL/Replicate3.tif
- Paynemanuscript_Code&Data_Final/Data/Fig3/C/100nM_AHL/Replicate4.tif
- Paynemanuscript_Code&Data_Final/Data/Fig3/C/100nM_AHL/Replicate5.tif
- Paynemanuscript_Code&Data_Final/Data/Fig3/C/10nM_AHL/
- Paynemanuscript_Code&Data_Final/Data/Fig3/C/10nM_AHL/Replicate1.tif
- Paynemanuscript_Code&Data_Final/Data/Fig3/C/10nM_AHL/Replicate10.tif
- Paynemanuscript_Code&Data_Final/Data/Fig3/C/10nM_AHL/Replicate2.tif
- Paynemanuscript_Code&Data_Final/Data/Fig3/C/10nM_AHL/Replicate3.tif
- Paynemanuscript_Code&Data_Final/Data/Fig3/C/10nM_AHL/Replicate4.tif
- Paynemanuscript_Code&Data_Final/Data/Fig3/C/10nM_AHL/Replicate5.tif
- Paynemanuscript_Code&Data_Final/Data/Fig3/C/10nM_AHL/Replicate6.tif
- Paynemanuscript_Code&Data_Final/Data/Fig3/C/10nM_AHL/Replicate7.tif
- Paynemanuscript_Code&Data_Final/Data/Fig3/C/10nM_AHL/Replicate8.tif
- Paynemanuscript_Code&Data_Final/Data/Fig3/C/10nM_AHL/Replicate9.tif
- Paynemanuscript_Code&Data_Final/Data/Fig3/C/30nM_AHL/
- Paynemanuscript_Code&Data_Final/Data/Fig3/C/30nM_AHL/Replicate1.tif
- Paynemanuscript_Code&Data_Final/Data/Fig3/C/30nM_AHL/Replicate2.tif
- Paynemanuscript_Code&Data_Final/Data/Fig3/C/30nM_AHL/Replicate3.tif
- Paynemanuscript_Code&Data_Final/Data/Fig3/C/30nM_AHL/Replicate4.tif
- Paynemanuscript_Code&Data_Final/Data/Fig3/C/30nM_AHL/Replicate5.tif
- Paynemanuscript_Code&Data_Final/Data/Fig3/C/30nM_AHL/Replicate6.tif
- Paynemanuscript_Code&Data_Final/Data/Fig3/C/30nM_AHL/Replicate7.tif
- Paynemanuscript_Code&Data_Final/Data/Fig3/C/30nM_AHL/Replicate8.tif
- Paynemanuscript_Code&Data_Final/Data/Fig3/C/30nM_AHL/Replicate9.tif
- Paynemanuscript_Code&Data_Final/Data/Fig3/E/
- Paynemanuscript_Code&Data_Final/Data/Fig3/E/10ul/
- Paynemanuscript_Code&Data_Final/Data/Fig3/E/10ul/Replicate1.tif
- Paynemanuscript_Code&Data_Final/Data/Fig3/E/10ul/Replicate2.tif
- Paynemanuscript_Code&Data_Final/Data/Fig3/E/10ul/Replicate3.tif
- Paynemanuscript_Code&Data_Final/Data/Fig3/E/10ul/Replicate4.tif
- Paynemanuscript_Code&Data_Final/Data/Fig3/E/10ul/Replicate5.tif
- Paynemanuscript_Code&Data_Final/Data/Fig3/E/10ul/Replicate6.tif
- Paynemanuscript_Code&Data_Final/Data/Fig3/E/15ul/
- Paynemanuscript_Code&Data_Final/Data/Fig3/E/15ul/Replicate1.tif
- Paynemanuscript_Code&Data_Final/Data/Fig3/E/15ul/Replicate2.tif
- Paynemanuscript_Code&Data_Final/Data/Fig3/E/15ul/Replicate3.tif
- Paynemanuscript_Code&Data_Final/Data/Fig3/E/15ul/Replicate4.tif
- Paynemanuscript_Code&Data_Final/Data/Fig3/E/15ul/Replicate5.tif
- Paynemanuscript_Code&Data_Final/Data/Fig3/E/15ul/Replicate6.tif
- Paynemanuscript_Code&Data_Final/Data/Fig3/E/5ul/
- Paynemanuscript_Code&Data_Final/Data/Fig3/E/5ul/Replicate1.tif
- Paynemanuscript_Code&Data_Final/Data/Fig3/E/5ul/Replicate2.tif
- Paynemanuscript_Code&Data_Final/Data/Fig3/E/5ul/Replicate3.tif
- Paynemanuscript_Code&Data_Final/Data/Fig4/
- Paynemanuscript_Code&Data_Final/Data/Fig4/C&D/
- Paynemanuscript_Code&Data_Final/Data/Fig4/C&D/36HrImage.tif
- Paynemanuscript_Code&Data_Final/Data/Fig4/C&D/48HrImage.tif
