# Supplementary material for: Temporal control of self-organized pattern formation without morphogen gradients in bacteria
Source: Mol Syst Biol. 2013 Oct 8;9:697. doi: 10.1038/msb.2013.55 (PMC3817405; doi:10.1038/msb.2013.55)
Supplement: Source Code and Raw Data for Main Figures [file msb201355-s4.zip › Paynemanuscript_Code&Data_Final/Code/Fig1/CDDataAnalysisCode.m]

close all;
clear all;

R=load('RFPIntensity.mat'); %Reads .mat file for RFP Intensity derived from movieanalysis.m

RFPIntensity=R.RFPIntensity;

C=load('CFPIntensity.mat'); %Reads .mat file for RFP Intensity derived from movieanalysis.m

CFPIntensity=C.CFPIntensity;

%figure; imagesc(CFPIntensity)

CR=50;

set(0,'defaultaxesfontsize',32); 

ORingRadiusString=zeros(length(RFPIntensity(:,1)),1);

RingWidthString=zeros(length(RFPIntensity(:,1)),1);
for t=50:236
    RFPIntensity2=RFPIntensity(t,:);
    RFPIntensity3=zeros(length(RFPIntensity2)-10,1);
    for i=1:length(RFPIntensity2)-10
        RFPIntensity3(1,i)=(RFPIntensity2(1,i)+RFPIntensity2(1,i+1)+RFPIntensity2(1,i+2)+RFPIntensity2(1,i+3)+RFPIntensity2(1,i+4)+RFPIntensity2(1,i+5)+RFPIntensity2(1,i+6)+RFPIntensity2(1,i+7)+RFPIntensity2(1,i+8)+RFPIntensity2(1,i+9))/10;
    end

    MaxRFP=max(RFPIntensity3(1,round(2*CR):length(RFPIntensity3)));
    ORingRadius=find(RFPIntensity3(1,round(2*CR):length(RFPIntensity3))==max(RFPIntensity3(1,round(2*CR):length(RFPIntensity3))))+round(2*CR)-1+5;
    if length(ORingRadius)>1;
        ORingRadius=round(mean(ORingRadius));
    else
        ORingRadius=ORingRadius;
    end

    ORingRadiusString(t,1)=ORingRadius;
end

Phase=load('PhaseIntensity.mat'); %Reads .mat file for Phase Intensity derived from movieanalysis.m

P=Phase.PhaseIntensity;

%figure; imagesc(P)

for i=2:length(P(:,1))-1
    for j=2:length(P(1,:))-1
        P(i,j)=(P(i,j)+P(i-1,j)+P(i+1,j)+P(i,j+1)+P(i,j-1)+P(i-1,j+1)+P(i-1,j-1)+P(i+1,j-1)+P(i+1,j+1))/9;
    end
end

%figure; imagesc(P)

dP=diff(P);

x=length(P(1,:));
y=length(P(:,1))-1;
growthcurvevalues=zeros(1,y);

for j=1:x
    differentialvalues=zeros(1,x);
    if abs(dP(i,j))>5 %changable
        differentialvalues(1,j)=1;
    else
        differentialvalues(1,j)=0;
    end
end
[r,c] = find(differentialvalues==max(differentialvalues(:)));
if length(c(1,:))>1
    Transindex=max(c);
else
    Transindex=c;
end
growthcurvevalues(1,i)=Transindex;

for i=2:y
    differentialvalues=zeros(1,x);
    if growthcurvevalues(1,i-1)+20<x-1
        for j=1:growthcurvevalues(1,i-1)+20
            if abs(dP(i,j))>5 %changable
                differentialvalues(1,j)=1;
            else
                differentialvalues(1,j)=0;
            end
        end
        [r,c] = find(differentialvalues==max(differentialvalues(:)));
        if length(c(1,:))>1
            Transindex=max(c);
        else
            Transindex=c;
        end
        growthcurvevalues(1,i)=Transindex;
    else
        for j=1:x-1
            if abs(dP(i,j))>5 %changable
                differentialvalues(1,j)=1;
            else
                differentialvalues(1,j)=0;
            end
        end
        [r,c] = find(differentialvalues==max(differentialvalues(:)));
        if length(c(1,:))>1
            Transindex=max(c);
        else
            Transindex=c;
        end
        growthcurvevalues(1,i)=Transindex;
    end
end

%Overlay of Growth and Ring Radius (Fig 1D)

tvector=5:235;
Time=(480+tvector.*15)/60;
figure;
set(0,'defaultaxesfontsize',36);
plot(Time,growthcurvevalues(1,tvector)*2.5641,'k','LineWidth',2)
hold on
tvector=70:236;
Time=(480+tvector.*15)/60;
plot(Time,ORingRadiusString(tvector,1)*2.5641,'r','LineWidth',4.5);
set(0,'defaultaxesfontsize',36);
ylim([0 1000])
xlim([0 80])
set(gca,'XTick',[20:20:80]) 

C=CFPIntensity;
R=RFPIntensity;

X=1:length(C(1,:));
Y=1:length(C(:,1));
Z=Y.*15+480;

%%RunningAverageCalculations
t=88;
RFPIntensity2=RFPIntensity(t,:);
RFPIntensity3=zeros(length(RFPIntensity2)-10,1);
for i=1:length(RFPIntensity2)-10
    RFPIntensity3(1,i)=(RFPIntensity2(1,i)+RFPIntensity2(1,i+1)+RFPIntensity2(1,i+2)+RFPIntensity2(1,i+3)+RFPIntensity2(1,i+4)+RFPIntensity2(1,i+5)+RFPIntensity2(1,i+6)+RFPIntensity2(1,i+7)+RFPIntensity2(1,i+8)+RFPIntensity2(1,i+9))/10;
end
CFPIntensity2=CFPIntensity(t,:);
CFPIntensity3=zeros(length(CFPIntensity2)-10,1);
for i=1:length(CFPIntensity2)-10
    CFPIntensity3(1,i)=(CFPIntensity2(1,i)+CFPIntensity2(1,i+1)+CFPIntensity2(1,i+2)+CFPIntensity2(1,i+3)+CFPIntensity2(1,i+4)+CFPIntensity2(1,i+5)+CFPIntensity2(1,i+6)+CFPIntensity2(1,i+7)+CFPIntensity2(1,i+8)+CFPIntensity2(1,i+9))/10;
end

MaxRFP=max(RFPIntensity3(1,round(2*CR):length(RFPIntensity3)));
ORingRadius=find(RFPIntensity3(1,round(2*CR):length(RFPIntensity3))==max(RFPIntensity3(1,round(2*CR):length(RFPIntensity3))))+round(2*CR)-1+5;
if length(ORingRadius)>1;
    ORingRadius=round(mean(ORingRadius));
else
    ORingRadius=ORingRadius;
end

ORingRadiusString(t,1)=ORingRadius;

%%Red and Blue Same Scales (Fig 1C)
X=1:length(C(1,:));
Y=1:length(C(:,1));
Z=Y.*15+480;
set(0,'defaultaxesfontsize',36); 
figure;
set(0,'defaultaxesfontsize',36);
plot([ORingRadius,ORingRadius],[-10,230],'k--','LineWidth',7)
hold on
plot(X,C(88,:),'g:','LineWidth',8)
hold on
plot(X,R(88,:),'c:','LineWidth',8)
hold on
plot(X(5:end-6),RFPIntensity3(1,:),'r','LineWidth',4.5)
hold on
plot(X(5:end-6),CFPIntensity3(1,:),'b','LineWidth',4.5)
ylim([-10 230]) 
xlim([0 inf])   
set(gca,'XTick',[78:78:234])
set(gca,'XTick',[78:78:234])
set(gca,'XTickLabel',[200:200:600])
set(gca,'XTickLabel',[200:200:600])
