# Supplementary material for: Temporal control of self-organized pattern formation without morphogen gradients in bacteria
Source: Mol Syst Biol. 2013 Oct 8;9:697. doi: 10.1038/msb.2013.55 (PMC3817405; doi:10.1038/msb.2013.55)
Supplement: Source Code and Raw Data for Main Figures [file msb201355-s4.zip › Paynemanuscript_Code&Data_Final/Code/Fig1/FDataAnalysisCode.m]

close all;
clear all;

S=load('ABM_1D_1_0_285_1.mat'); %Insert .mat file here
TimeLength=length(S.CMT(1,:));
R=length(S.CMT(:,1));
Cell=S.CMT;
T7=S.TMT;
Lysozyme=S.LMT;
AHL=S.AMT;

set(0,'defaultaxesfontsize',18);
ORingRadiusString=zeros(1,2400);
for T=1:2400
    RFPIntensity=(Lysozyme(:,T).*Cell(:,T))'; %RFP
    PhaseIntensity=(Cell(:,T))'; %Phase
    CFPIntensity=(T7(:,T).*Cell(:,T))'; %CFP

    RFPIntensity3=zeros(1,length(RFPIntensity)-10);
    for i=1:length(RFPIntensity)-10
        RFPIntensity3(1,i)=(RFPIntensity(1,i)+RFPIntensity(1,i+1)+RFPIntensity(1,i+2)+RFPIntensity(1,i+3)+RFPIntensity(1,i+4)+RFPIntensity(1,i+5)+RFPIntensity(1,i+6)+RFPIntensity(1,i+7)+RFPIntensity(1,i+8)+RFPIntensity(1,i+9))/10;
    end

    MaxRFP=max(RFPIntensity3(1,1:length(RFPIntensity3)));
    ORingRadius=find(RFPIntensity3(1,1:length(RFPIntensity3))==max(RFPIntensity3(1,1:length(RFPIntensity3))))+1-1+5;
    if length(ORingRadius)>1;
        ORingRadius=round(mean(ORingRadius));
    else
        ORingRadius=ORingRadius;
    end

    ORingRadiusString(1,T)=ORingRadius; %Finds the ring radius at each time point
end

dP2=diff(Cell);

dP=dP2';

y=length(Cell(1,:));
x=length(Cell(:,1))-1;
growthcurvevalues=zeros(1,x);

for j=1:x
    differentialvalues=zeros(1,x);
    if abs(dP(i,j))>1
        differentialvalues(1,j)=1;
    else
        differentialvalues(1,j)=0;
    end
end
[r,c] = find(differentialvalues==max(differentialvalues(:)));
if length(c(1,:))>1
    Transindex=max(c);
else
    Transindex=c;
end
growthcurvevalues(1,i)=Transindex;

for i=2:y
    differentialvalues=zeros(1,x);
    if growthcurvevalues(1,i-1)+20<x-1
        for j=1:growthcurvevalues(1,i-1)+20
            if abs(dP(i,j))>1
                differentialvalues(1,j)=1;
            else
                differentialvalues(1,j)=0;
            end
        end
        [r,c] = find(differentialvalues==max(differentialvalues(:)));
        if length(c(1,:))>1
            Transindex=max(c);
        else
            Transindex=c;
        end
        growthcurvevalues(1,i)=Transindex;
    else
        for j=1:x-1
            if abs(dP(i,j))>5
                differentialvalues(1,j)=1;
            else
                differentialvalues(1,j)=0;
            end
        end
        [r,c] = find(differentialvalues==max(differentialvalues(:)));
        if length(c(1,:))>1
            Transindex=max(c);
        else
            Transindex=c;
        end
        growthcurvevalues(1,i)=Transindex; %Finds the growth radius at each time point
    end
end
% 
% 
%Overlay of Growth and Ring Radius (Fig. 1F)

tvector=1:2400;
Time=tvector./60;
figure;
set(0,'defaultaxesfontsize',36);
plot(Time,(growthcurvevalues(1,tvector))'*10,'k','LineWidth',2)
hold on
tvector=275:2400;
Time=tvector./60;
plot(Time,ORingRadiusString(1,tvector)*10,'r','LineWidth',4.5);
set(0,'defaultaxesfontsize',100);
set(gca,'YTick',[1000:1000:2000])
ylim([0 2000])
xlim([0 40])
