# Supplementary material for: Temporal control of self-organized pattern formation without morphogen gradients in bacteria
Source: Mol Syst Biol. 2013 Oct 8;9:697. doi: 10.1038/msb.2013.55 (PMC3817405; doi:10.1038/msb.2013.55)
Supplement: Source Code and Raw Data for Main Figures [file msb201355-s4.zip › Paynemanuscript_Code&Data_Final/Code/Fig1/movieanalysis.m]

close all;
clear all;

mov=aviread('MovieS1.avi');
for i=1:length(mov)
    movieframe=aviread('MovieS1.avi', i);
    im_in=frame2im(movieframe);
    image(im_in);
    imwrite(im_in,strcat('Frame',num2str(i),'.tif'));
end

FullImage=imread(strcat('Frame',num2str(length(mov)),'.tif')); %',num2str(length(mov)),'


RFPImage=FullImage(:,:,1); %RFP
PhaseImage=FullImage(:,:,2); %Phase
CFPImage=FullImage(:,:,3); %CFP

%figure; imshow(PhaseImage)
invIm= double(PhaseImage);
invImageScale=1/max(invIm(:));
invImage=1-invIm*invImageScale;
%figure; imshow(FullImage)
Enhance_Image2=imadjust(invImage);
figure;imshow(CFPImage)
%Enhance_Image2=imadjust(CFPImage); %Enhances image setting 1% lowest intensity to zero and 1% highest intensity to saturated
%figure; imshow(Enhance_Image2)
h = fspecial('gaussian', [3, 3], 1); %Uses a Gaussian filter on the image
Filtered_Image2 = imfilter(Enhance_Image2, h);
%figure; imshow(Filtered_Image2)
pic2=im2bw(Filtered_Image2,0.85); %Turns the image into black-and-white 
BW2=bwlabel(pic2,4);
figure;imshow(BW2)
figure; imshow(PhaseImage)

STATS=regionprops(BW2, 'Area', 'PixelList', 'Centroid'); %Obtains the area and location of each object in the black-and-white image
structSize=length(STATS); %structSize is the number of objects in the image
SpotTotalArea=0;
SpotNumber=0;
IndividualSpotArea=zeros(structSize,1);
SpotIndex=zeros(structSize,1);
CenterCoordinate=zeros(2,1);
for i=1:structSize
    if STATS(i).Area>2500 %Ensures that each object has a great enough area before counting it as a real spot 
        CenterCoordinate=STATS(i).Centroid;
        CenterCoordinate=round(CenterCoordinate)
    end
end
% 
CenterCoordinate=[358 253]

R=250;
Range=0:.005:2*pi;
RFPIntensity=zeros(length(mov),R);
CFPIntensity=zeros(length(mov),R);
PhaseIntensity=zeros(length(mov),R);

for n=1:length(mov)
    FullImage=imread(strcat('Frame',num2str(n),'.tif'));

    RFPImage=FullImage(:,:,1); %RFP
    PhaseImage=FullImage(:,:,2); %Phase
    CFPImage=FullImage(:,:,3); %CFP
   
    parfor i=1:R
        for j=Range
            RFPIntensity(n,i)=mean(RFPImage(CenterCoordinate(1,2)+round((i)*sin(j)),CenterCoordinate(1,1)+round((i)*cos(j))))-mean2(RFPImage(1:25,1:25));  %Average RFP Intensities for varying radi
            CFPIntensity(n,i)=mean(CFPImage(CenterCoordinate(1,2)+round((i)*sin(j)),CenterCoordinate(1,1)+round((i)*cos(j))))-mean2(CFPImage(1:25,1:25)); %Average CFP Intensities for varying radii
            PhaseIntensity(n,i)=mean(PhaseImage(CenterCoordinate(1,2)+round((i)*sin(j)),CenterCoordinate(1,1)+round((i)*cos(j))));
        end
    end 
end

for i=R-2:1:R+2
    for j=Range
        PhaseImage(CenterCoordinate(1,2)+round((i)*sin(j)),CenterCoordinate(1,1)+round((i)*cos(j)))=255;
    end
end
figure; imshow(PhaseImage)

figure;imagesc(RFPIntensity); %Stored as .mat file for CDDataAnalysisCode.m
set(0,'defaultaxesfontsize',16); 
colorbar

figure; imagesc(CFPIntensity); %Stored as .mat file for CDDataAnalysisCode.m
set(0,'defaultaxesfontsize',16);
colorbar

figure;imagesc(PhaseIntensity); %Stored as .mat file for CDDataAnalysisCode.m
set(0,'defaultaxesfontsize',16); 
colorbar
