# Supplementary material for: Temporal control of self-organized pattern formation without morphogen gradients in bacteria
Source: Mol Syst Biol. 2013 Oct 8;9:697. doi: 10.1038/msb.2013.55 (PMC3817405; doi:10.1038/msb.2013.55)
Supplement: Source Code and Raw Data for Main Figures [file msb201355-s4.zip › Paynemanuscript_Code&Data_Final/Code/Fig1/SimulationCode/submit.txt]

#!/bin/tcsh
#
#$ -S /bin/tcsh -cwd
#$ -o matlab.out -j y
cd /home/igspncbc/stp6/1_22_13_15_AHL

/opt/matlabR2010b/bin/matlab -nojvm -nodisplay -r ABM_pde_dscr_1D_285_1
