# Supplementary material for: Temporal control of self-organized pattern formation without morphogen gradients in bacteria
Source: Mol Syst Biol. 2013 Oct 8;9:697. doi: 10.1038/msb.2013.55 (PMC3817405; doi:10.1038/msb.2013.55)
Supplement: Source Code and Raw Data for Main Figures [file msb201355-s4.zip › Paynemanuscript_Code&Data_Final/Code/Fig1/SimulationCode/t7lys2_mAHL.m]

function dy=t7lys2_mAHL(t,u)
global kI cTT cel cAA cLL cT cA cL CT CL CA dT dL ms ahl CTL tlc

cT=cTT*ms;
cL=cLL*ms;
cA=cel*cAA*ms;
dy=zeros(2,1);
dy(1)=kI*(CL/(tlc+CL))*(cT*u(1)/(CT+u(1)))-dT*u(1);
dy(2)=cL*ahl^2/(CA.^2+ahl^2)-dL*u(2);
