# Supplementary material for: Temporal control of self-organized pattern formation without morphogen gradients in bacteria
Source: Mol Syst Biol. 2013 Oct 8;9:697. doi: 10.1038/msb.2013.55 (PMC3817405; doi:10.1038/msb.2013.55)
Supplement: Source Code and Raw Data for Main Figures [file msb201355-s4.zip › Paynemanuscript_Code&Data_Final/Code/Fig1/SimulationCode/t7lys_AHL.m]

function dy=t7lys_AHL(t,u)
global cel cAA cA dA CT ms act CL tlc

cA=cel*cAA*ms;
dy=(cA*act/(CT+act))*(CL/(tlc+CL));
