# Supplementary material for: Temporal control of self-organized pattern formation without morphogen gradients in bacteria
Source: Mol Syst Biol. 2013 Oct 8;9:697. doi: 10.1038/msb.2013.55 (PMC3817405; doi:10.1038/msb.2013.55)
Supplement: Source Code and Raw Data for Main Figures [file msb201355-s4.zip › Paynemanuscript_Code&Data_Final/Code/Fig2/ABCDataAnalysisCode.m]

S=load('ABM_1D_1_0_285_1.mat'); %Insert .mat file here
TimeLength=length(S.CMT(1,:));
R=length(S.CMT(:,1));
CMT=S.CMT; %Cell Density
LMT=S.LMT; %Lysozyme
AMT=S.AMT; %AHL

T=40*60;
figure(1);

% distance from center
x = 1:1:140;

% time points at which the spatial distributions are ploted
% maybe in the final figure, we'll plot 3 data points: early, emergence of
% ring, and resumption of growth.
t1 = 300; % Early stage
t2 = 600; % emergence of ring
t3 = 38*60; % emergence of ring
t4 = 2400; % maintenance of ring

delta=10;
dsub=0.07;  %distance between subplots
dleft=0.065; %distance to the left edge
spw=0.2;    %subplot width
sph=0.35;    %subplot height
dbottom=0.12;%distance to the bottom edge
lw=4; %line width
af=20;%font size for axis ticks

%Fig. 2A
h = subplot('position',[dleft dbottom spw sph]);
% axis square;
hold on
%highlight the time points at which the spatial distributions are drawn
plot(AMT(3,1:t3),'linewidth',lw,...
    'Color','m')
xlim([0 T])
plot(t1, AMT(3, t1), 'bo', ...
    'LineWidth', lw,...
    'MarkerSize',16,...
    'MarkerFaceColor', 'w');
plot(t2, AMT(3, t2), 'ro', ...
    'LineWidth', lw,...
    'MarkerSize',16,...
    'MarkerFaceColor', 'w');
plot(t3, AMT(3, t3), 'go', ...
    'LineWidth', lw,...
    'MarkerSize',16,...
    'MarkerFaceColor', 'w');

%label the time points for reference.
text ((t1-13), AMT(3, t1), '1','FontSize', 12);
text ((t2-13), AMT(3, t2), '2','FontSize', 12);
text ((t3-13), AMT(3, t3), '3','FontSize', 12);
ylim ([0 max(AMT(3,:))*1.2])
text (T/2.7,max(AMT(3,:))*1.3,'AHL','fontsize',20);
xlabel('time (hr)','fontsize',af)
set(gca,'xtick',[0 T/2 T],'xticklabel',[0 round(T/2/60) round(T/60)])
set(gca,'fontsize',af)
box on

ymax=max(max(CMT(:,[t1 t2 t3 t4]))); %Fig. 2B
yexp=floor(log10(ymax));
if yexp>2
    ytickmax=ceil(ymax/10.^yexp);
else
    ytickmax=ceil(ymax/10.^yexp)*10.^yexp;
end
subplot('position',[dleft+spw+dsub dbottom spw sph/3]);
plot (x, CMT (x, t3),'g','linewidth',lw);
ylim ([0 ymax*1.3])
xlim ([0 x(end)])
xlabel('distance (\mum)','fontsize',af)
set(gca,'xtick',[0 x(end)/2 x(end)],'xticklabel',[0 x(end)/2*delta x(end)*delta],'ytick',[40 80],'yticklabel',[40 80],'fontsize',af)
box on
subplot('position',[dleft+spw+dsub dbottom+sph/3 spw sph/3]);
plot (x, CMT (x, t2),'r','linewidth',lw);
ylim ([0 ymax*1.3])
xlim ([0 x(end)])
set(gca,'xticklabel',[],'ytick',[40 80],'yticklabel',[40 80],'fontsize',af)
box on
subplot('position',[dleft+spw+dsub dbottom+sph*2/3 spw sph/3]);
plot (x, CMT (x, t1),'b','linewidth',lw);
ylim ([0 ymax*1.3])
xlim ([0 x(end)])
set(gca,'xticklabel',[],'ytick',[40 80],'yticklabel',[40 80],'fontsize',af)
box on

text (x(end)/5,ymax*1.7,'Cell density','fontsize',20);

ymax=max(max(LMT(:,[t1 t2 t3 t4]))); %Fig 2C
yexp=floor(log10(ymax));
if yexp>2
    ytickmax=floor(ymax/10.^yexp);
    yytickmax=floor(ymax/10.^yexp)*10.^yexp;
else
    ytickmax=floor(ymax/10.^yexp)*10.^yexp;
    yytickmax=ytickmax;
end
subplot('position',[dleft+2*(spw+dsub) dbottom spw sph/3]);
plot (x, LMT (x, t3),'g','linewidth',lw);
ylim ([0 ymax*1.3])
xlim ([0 x(end)])
xlabel('distance (\mum)','fontsize',af)
set(gca,'xtick',[0 x(end)/2 x(end)],'xticklabel',[0 x(end)/2*delta x(end)*delta],'ytick',[20000 40000],'yticklabel',[2 4],'fontsize',af)
box on
subplot('position',[dleft+2*(spw+dsub) dbottom+sph/3 spw sph/3]);
plot (x, LMT (x, t2),'r','linewidth',lw);
ylim ([0 ymax*1.3])
xlim ([0 x(end)])
set(gca,'xticklabel',[],'ytick',[20000 40000],'yticklabel',[2 4],'fontsize',af)
box on
subplot('position',[dleft+2*(spw+dsub) dbottom+sph*2/3 spw sph/3]);
plot (x, LMT (x, t1),'b','linewidth',lw);
ylim ([0 ymax*1.3])
xlim ([0 x(end)])
set(gca,'xticklabel',[],'ytick',[20000 40000],'yticklabel',[2 4],'fontsize',af)
box on

text (x(end)/3.5,ymax*1.7,'Lys/cell','fontsize',20);
text (x(1),ymax*1.6,['\itx10^',num2str(yexp)],'fontsize',15)
