# Supplementary material for: Temporal control of self-organized pattern formation without morphogen gradients in bacteria
Source: Mol Syst Biol. 2013 Oct 8;9:697. doi: 10.1038/msb.2013.55 (PMC3817405; doi:10.1038/msb.2013.55)
Supplement: Source Code and Raw Data for Main Figures [file msb201355-s4.zip › Paynemanuscript_Code&Data_Final/Code/Fig3/B/BDataAnalysisCode.m]

close all;
clear all;

S=load('ABM_1D_1_0_285_1.mat'); %Insert .mat file here
TimeLength=length(S.CMT(1,:));
R=length(S.CMT(:,1));
Cell=S.CMT;
T7=S.TMT;
Lysozyme=S.LMT;
AHL=S.AMT;

T=800; %Set time of interest

RFPIntensity=(Lysozyme(:,T).*Cell(:,T))'; %RFP 

RFPIntensity3=zeros(1,length(RFPIntensity)-10);
for i=1:length(RFPIntensity)-10
    RFPIntensity3(1,i)=(RFPIntensity(1,i)+RFPIntensity(1,i+1)+RFPIntensity(1,i+2)+RFPIntensity(1,i+3)+RFPIntensity(1,i+4)+RFPIntensity(1,i+5)+RFPIntensity(1,i+6)+RFPIntensity(1,i+7)+RFPIntensity(1,i+8)+RFPIntensity(1,i+9))/10;
end

MaxRFP=max(RFPIntensity3(1,1:length(RFPIntensity3)));
ORingRadius=find(RFPIntensity3(1,1:length(RFPIntensity3))==max(RFPIntensity3(1,1:length(RFPIntensity3))))+1-1+5;
if length(ORingRadius)>1;
    ORingRadius=round(mean(ORingRadius));
else
    ORingRadius=ORingRadius;
end

ORingRadius %Ring Radius
