# Supplementary material for: Temporal control of self-organized pattern formation without morphogen gradients in bacteria
Source: Mol Syst Biol. 2013 Oct 8;9:697. doi: 10.1038/msb.2013.55 (PMC3817405; doi:10.1038/msb.2013.55)
Supplement: Source Code and Raw Data for Main Figures [file msb201355-s4.zip › Paynemanuscript_Code&Data_Final/Code/Fig3/B/BHillFunctionFit.m]

S = load('reaction');
x=[0 500 1000 1500 1800 2000 3000 4000];
y=[92.7 99.5 83.1 68.6 31.2 23.9 16.8 12];
beta0 = [1500 2 100 10];

beta = nlinfit(x,y,@myfun2,beta0)
