# Supplementary material for: Temporal control of self-organized pattern formation without morphogen gradients in bacteria
Source: Mol Syst Biol. 2013 Oct 8;9:697. doi: 10.1038/msb.2013.55 (PMC3817405; doi:10.1038/msb.2013.55)
Supplement: Source Code and Raw Data for Main Figures [file msb201355-s4.zip › Paynemanuscript_Code&Data_Final/Code/Fig3/B/myfun2.m]

function yhat = myfun2(beta, X)
b1 = beta(1);
b2 = beta(2);
b3 = beta(3);
b4 = beta(4);
yhat = b3*b1^b2./(b1^b2+X.^b2)+b4;
