# Supplementary material for: Temporal control of self-organized pattern formation without morphogen gradients in bacteria
Source: Mol Syst Biol. 2013 Oct 8;9:697. doi: 10.1038/msb.2013.55 (PMC3817405; doi:10.1038/msb.2013.55)
Supplement: Source Code and Raw Data for Main Figures [file msb201355-s4.zip › Paynemanuscript_Code&Data_Final/Code/Fig3/B/SimulationCode/ABM_pde_dscr_1D_285_1.m]

clear all
job_id=getenv('SGE_TASK_ID');%%%%Agent based model S field averaging %code implemented on the cluster with submit.txt

global hs Dc kI cTT cAA cLL CT CL CA...
    dT dA dL g Nmax Tss Lss cel Nx Ny Nxd ahl act ms CTL KTL tlc

rand('twister',sum(100*clock))
randn('state',sum(100*clock))

A0V=[0 0 0 0 0 0 0 0 0 0 0 100 100 100 100 100 100 100 100 100 100 100 500 500 500 500 500 500 500 500 500 500 500 1000 1000 1000 1000 1000 1000 1000 1000 1000 1000 1000 1200 1200 1200 1200 1200 1200 1200 1200 1200 1200 1200 1500 1500 1500 1500 1500 1500 1500 1500 1500 1500 1500 1500 1800 1800 1800 1800 1800 1800 1800 1800 1800 1800 1800 2000 2000 2000 2000 2000 2000 2000 2000 2000 2000 2000 3000 3000 3000 3000 3000 3000 3000 3000 3000 3000 3000 4000 4000 4000 4000 4000 4000 4000 4000 4000 4000 4000 5000 5000 5000 5000 5000 5000 5000 5000 5000 5000 5000 7000 7000 7000 7000 7000 7000 7000 7000 7000 7000 7000]; %Used the many replicates at each AHL initial concentration to generate Fig. 3B
D0V=[500 600 700 800 900 1000 1100 1200 1300 1400 1500 1600 1700 1800 1900 2000];

%Parameters

kI=1;
hs=2;
mb=.1;
mf=1;
g=766.9017;
Dc=1.9969e4;
Kd=6.4858;
Kd2=181.7752;
Kd3=6.3276;
mb2=1.7e-17;
mb3=2.08e-15;
cTT=20;
cAA=32.2862;
cLL=95.2794;
CT=10;
CTL=.1;
CL=51.8056;
CA=1.2182e3;
KTL=0.02;
dT=5e-3;
dA=.0053;
dL=2.4036e-4;
Nmax=68.4510;
Bag=1.4406e4;
Blg=5.0164e4;
Bam=3.0209;
Blm=619.9193;
CMB=8.6023;
ha=2;
hl=10;

Nx=300;
Ny=1;
Nxd=300;
A0=A0V(str2num(job_id));
C0=1;

filename=['ABM_1D_',job_id,'_',num2str(A0),'_285_1.mat'];
t=0;
dt=.1;
TEnd=4000; %min
tsave=0;
tsaveint=1; %Saved every minute interval
tnum=TEnd/tsaveint;

TMT=zeros(Nx,tnum); %T7 RNAP 
AMT=zeros(Nx,tnum); %AHL
LMT=zeros(Nx,tnum); %Lysozyme
CMT=zeros(Nx,tnum); %Cell
TLMT=zeros(Nx,tnum); %T7 RNAP-Lysozyme Complex

Tss=100;Lss=1;N0=1; %Initial Conditions

TM=0*ones (Nx,Ny);
LM=0*ones (Nx,Ny);
CM=0*ones (Nx,Ny);
TLM=0*ones (Nx,Ny);

TM (1:10)=Tss;
LM (1:10)=Lss;
CM (1:10)=10;
AM=A0*ones(Nx,Ny); %# of AHL per grid volume after 100-fold dilution
amo=AM(1,1);
CMAX=CMB*Nxd;

for i=1:tnum
    c_x=find(CM~=0);
    c_count=numel(c_x);
    cg=sum(CM);
    randc=randsample(c_count,c_count);
    CB=find(CM>=1);
    if numel(c_x<100)
        cx=mean(c_x);
    end
    colonysize=max(c_x);
    
    for ss=1:c_count
        s=randc(ss);
        dr=(colonysize-c_x(s))+10e-6; %Distance from edge of colony
        ms=mf*(1/dr)^5/((1/dr)^5+(1/Kd)^5)+mb; %Gene expression capacity term
        act=TM(c_x(s));
        lys=LM(c_x(s));
        ahl=AM(c_x(s));
        cel=CM(c_x(s));
        tlc=TLM(c_x(s));
        
        X0=[act lys];
        [time X]=ode15s(@t7lys2_mAHL,[0 tsaveint],X0,'Nonnegative'); %Carries out system reactions
        TF=X(end,1);
        LF=X(end,2);
        TT=TF+tlc;
        LT=LF+tlc;
        LM(c_x(s))=((KTL*LT-KTL*TT-1)+sqrt((KTL*LT-KTL*TT-1)^2+4*KTL*LT))/(2*KTL); %Solution assuming quick dynamics of T7 RNAP-Lysozyme Binding
        TLM(c_x(s))=LT-LM(c_x(s)); %Solution assuming quick dynamics of T7 RNAP-Lysozyme Binding
        TM(c_x(s))=TT-TLM(c_x(s)); %Solution assuming quick dynamics of T7 RNAP-Lysozyme Binding
        
        [ta Xa]=ode15s(@t7lys_AHL,[0 tsaveint],[ahl],'Nonnegative'); %Carries out system reactions
        AM(c_x(s))=Xa(end,1);

        dmr=rand();
        if dmr<0.5 && cel<Nmax

            Pd=1-exp(-(cel/((lys/(lys+Blg))*(act/(act+Bag))*g))); %Probability of cell division
            rd=rand();
            if rd<Pd
                CM(c_x(s))=CM(c_x(s))+1;    %Implements cell division when appropriate
                TM(c_x(s))=TM(c_x(s))*(CM(c_x(s))-1)/CM(c_x(s));
                LM(c_x(s))=LM(c_x(s))*(CM(c_x(s))-1)/CM(c_x(s));
                TLM(c_x(s))=TLM(c_x(s))*(CM(c_x(s))-1)/CM(c_x(s));
            end

        else
            Pm=1-exp(-(cel/((lys.^hl/(lys.^hl+Blm^hl))*(act.^ha/(act.^ha+Bam^ha))*Dc))); %Probability of cell movement
            rm=rand();

            if rm<Pm
                nx=c_x(s)-1; %Implements cell division when appropriate
                sx=c_x(s)+1;

                N_x=[nx sx];
                N_x(N_x==0)=1;
                N_x(N_x==Nx+1)=Nx;
                NN=zeros(1,2);
                for nn=1:2
                    if CM(N_x(nn))<CM(c_x(s)) && CM(N_x(nn))<Nmax
                        NN(nn)=1;
                    end
                end
                N_x=N_x(find(NN==1));
                if numel(N_x)>0 

                    rN=ceil(rand()*numel(N_x));
                    if rN==0
                        rN=1;
                    end
                    CM(N_x(rN))=CM(N_x(rN))+1;
                    TM(N_x(rN))=(TM(N_x(rN))*(CM(N_x(rN))-1)+TM(c_x(s)))/CM(N_x(rN));
                    LM(N_x(rN))=(LM(N_x(rN))*(CM(N_x(rN))-1)+LM(c_x(s)))/CM(N_x(rN));
                    TLM(N_x(rN))=(TLM(N_x(rN))*(CM(N_x(rN))-1)+TLM(c_x(s)))/CM(N_x(rN));
                    CM(c_x(s))=CM(c_x(s))-1;
                    if CM(c_x(s))==0
                        TM(c_x(s))=0;
                        LM(c_x(s))=0;
                        TLM(c_x(s))=0;
                    end
                end
            end
        end
    end
    
    AM=(sum(AM)+amo*(Nxd-Nx))/Nxd*(1-tsaveint*dA)*ones(Nx,Ny); %Averages AHL across domain)
    amo=AM(1,1);
    
    TMT(:,i)=TM;
    AMT(:,i)=AM;
    LMT(:,i)=LM;
    CMT(:,i)=CM;
    TLMT(:,i)=TLM;
    
    if mod(i,100)==0
        save(filename,'TMT','AMT', 'LMT', 'CMT','TLMT','CMB','g','KTL','mb2','mb3','Kd3','Bag','Blg','Bam','Blm','CTL','Dc','Kd','Kd2','mb','cAA','dA','dT','dL','CT','CA','CL','cTT','cLL','hl','Nmax') %Stores spatial and temporal data
    end

end
quit
