# Supplementary material for: Temporal control of self-organized pattern formation without morphogen gradients in bacteria
Source: Mol Syst Biol. 2013 Oct 8;9:697. doi: 10.1038/msb.2013.55 (PMC3817405; doi:10.1038/msb.2013.55)
Supplement: Source Code and Raw Data for Main Figures [file msb201355-s4.zip › Paynemanuscript_Code&Data_Final/Code/Fig3/C&E/CEImageCode.m]

close all; 
clear all;

FullImage=imread(strcat('Replicate5.tif')); %',num2str(length(mov)),'
RFPImage=FullImage(:,:,1); %RFP
PhaseImage=FullImage(:,:,2); %Phase
CFPImage=FullImage(:,:,3); %CFP

MaxRFP=255;
MaxCFP=255;
MaxCell=255;
CFPBack=mean2(CFPImage(1:10,663:672));
RFPBack=mean2(RFPImage(1:10,663:672));
CFPBackground=zeros(512,672);
RFPBackground=zeros(512,672);
for i=1:512
    for j=1:672
        CFPBackground(i,j)=CFPBack;
        RFPBackground(i,j)=RFPBack;
    end    
end
CFP=double(CFPImage);
RFP=double(RFPImage);
CFPImage2=CFP-CFPBackground;
RFPImage2=RFP-RFPBackground;
MaxCFP=255-CFPBack;
MaxRFP=255-RFPBack;

Z=CFPImage2;
Y=RFPImage2;
invIm= double(PhaseImage);
invImageScale=1/255;
invImage=1-invIm*invImageScale;
X=PhaseImage;
    
figure; 
%CroppedY=imcrop(Y(200:500,200:500),1);
imshow(Y,'InitialMagnification',100);
colormap(gray)
colormap([1 1 1;1 0.9714 0.9714;1 0.9429 0.9429;1 0.9143 0.9143;1 0.8857 0.8857;1 0.8571 0.8571;1 0.8286 0.8286;1 0.8 0.8;1 0.7714 0.7714;1 0.7429 0.7429;1 0.7143 0.7143;1 0.6857 0.6857;1 0.6571 0.6571;1 0.6286 0.6286;1 0.6 0.6;1 0.5714 0.5714;1 0.5429 0.5429;1 0.5143 0.5143;1 0.4857 0.4857;1 0.4571 0.4571;1 0.4286 0.4286;1 0.4 0.4;1 0.3714 0.3714;1 0.3429 0.3429;1 0.3143 0.3143;1 0.2857 0.2857;1 0.2571 0.2571;1 0.2286 0.2286;1 0.2 0.2;1 0.1714 0.1714;1 0.1429 0.1429;1 0.1143 0.1143;1 0.08571 0.08571;1 0.05714 0.05714;1 0.02857 0.02857;1 0 0;0.9714 0 0;0.9429 0 0;0.9143 0 0;0.8857 0 0;0.8571 0 0;0.8286 0 0;0.8 0 0;0.7714 0 0;0.7429 0 0;0.7143 0 0;0.6857 0 0;0.6571 0 0;0.6286 0 0;0.6 0 0;0.5714 0 0;0.5429 0 0;0.5143 0 0;0.4857 0 0;0.4571 0 0;0.4286 0 0;0.4 0 0;0.3714 0 0;0.3429 0 0;0.3143 0 0;0.2857 0 0;0.2571 0 0;0.2286 0 0;0.2 0 0]); %Red
caxis([0 MaxRFP])
axis on
set(gca, 'XTickLabelMode', 'Manual')
set(gca, 'XTick', [])
set(gca, 'YTickLabelMode', 'Manual')
set(gca, 'YTick', [])
