# Supplementary material for: Temporal control of self-organized pattern formation without morphogen gradients in bacteria
Source: Mol Syst Biol. 2013 Oct 8;9:697. doi: 10.1038/msb.2013.55 (PMC3817405; doi:10.1038/msb.2013.55)
Supplement: Source Code and Raw Data for Main Figures [file msb201355-s4.zip › Paynemanuscript_Code&Data_Final/Code/Fig3/D/SimulationCode/ABM_pde_dscr_1D_285_1.m]

clear all
job_id=getenv('SGE_TASK_ID');%%%%Agent based model S field averaging %ran on cluster to get many replicates

global hs Dc kI cTT cAA cLL CT CL CA...
    dT dA dL g Nmax Tss Lss cel Nx Ny Nxd ahl act ms CTL KTL tlc

rand('twister',sum(100*clock))
randn('state',sum(100*clock))

A0V=[0 0 0 0 0 0 0 0 0 0 0 100 100 100 100 100 100 100 100 100 100 100 500 500 500 500 500 500 500 500 500 500 500 1000 1000 1000 1000 1000 1000 1000 1000 1000 1000 1000 2000 2000 2000 2000 2000 2000 2000 2000 2000 2000 2000 3000 3000 3000 3000 3000 3000 3000 3000 3000 3000 3000 4000 4000 4000 4000 4000 4000 4000 4000 4000 4000 4000 5000 5000 5000 5000 5000 5000 5000 5000 5000 5000 5000 7000 7000 7000 7000 7000 7000 7000 7000 7000 7000 7000];
D0V=[100 100 100 100 100 100 100 100 100 100 100 100 100 200 200 200 200 200 200 200 200 200 200 200 200 200 300 300 300 300 300 300 300 300 300 300 300 300 300 400 400 400 400 400 400 400 400 400 400 400 400 400 500 500 500 500 500 500 500 500 500 500 500 500 500 600 600 600 600 600 600 600 600 600 600 600 600 600 700 700 700 700 700 700 700 700 700 700 700 700 700 800 800 800 800 800 800 800 800 800 800 800 800 800 900 900 900 900 900 900 900 900 900 900 900 900 900 1000 1000 1000 1000 1000 1000 1000 1000 1000 1000 1000 1000 1000 1000]; %Used many replicates at each domain size distance to generate Fig. 3D
%parameters

kI=1;
hs=2;
mb=.1;
mf=1;
g=766.9017;
Dc=1.9969e4;
Kd=6.4858;
Kd2=181.7752;
Kd3=6.3276;
mb2=1.7e-17;
mb3=2.08e-15;
cTT=20;
cAA=32.2862;
cLL=95.2794;
CT=10;
CTL=.1;
CL=51.8056;
CA=1.2182e3;
KTL=0.02;
dT=5e-3;
dA=.0053;
dL=2.4036e-4;
Nmax=68.4510;
Bag=1.4406e4;
Blg=5.0164e4;
Bam=3.0209;
Blm=619.9193;
CMB=8.6023;
ha=2;
hl=10;

Nx=D0V(str2num(job_id));
Ny=1;
Nxd=D0V(str2num(job_id));
A0=0;
C0=1;

filename=['ABM_1D_',job_id,'_',num2str(Nx),'_285_1.mat'];
t=0;
dt=.1;
TEnd=4000; %min
tsave=0;
tsaveint=1;
tnum=TEnd/tsaveint;

TMT=zeros(Nx,tnum);
AMT=zeros(Nx,tnum);
LMT=zeros(Nx,tnum);
CMT=zeros(Nx,tnum);
TLMT=zeros(Nx,tnum);

Tss=100;Lss=1;N0=1;

TM=0*ones (Nx,Ny);
LM=0*ones (Nx,Ny);
CM=0*ones (Nx,Ny);
TLM=0*ones (Nx,Ny);

TM (1:10)=Tss;
LM (1:10)=Lss;
CM (1:10)=10;
AM=A0*ones(Nx,Ny); %# of AHL per grid volume after 100-fold dilution
amo=AM(1,1);
CMAX=CMB*Nxd;

for i=1:tnum
    c_x=find(CM~=0);
    c_count=numel(c_x);
    cg=sum(CM);
    randc=randsample(c_count,c_count);
    CB=find(CM>=1);
    if numel(c_x<100)
        cx=mean(c_x);
    end
    colonysize=max(c_x);
    
    for ss=1:c_count
        s=randc(ss);
        dr=(colonysize-c_x(s))+10e-6;
        ms=mf*(1/dr)^5/((1/dr)^5+(1/Kd)^5)+mb;
        act=TM(c_x(s));
        lys=LM(c_x(s));
        ahl=AM(c_x(s));
        cel=CM(c_x(s));
        tlc=TLM(c_x(s));
        
        X0=[act lys];
        [time X]=ode15s(@t7lys2_mAHL,[0 tsaveint],X0,'Nonnegative');
        TF=X(end,1);
        LF=X(end,2);
        TT=TF+tlc;
        LT=LF+tlc;
        LM(c_x(s))=((KTL*LT-KTL*TT-1)+sqrt((KTL*LT-KTL*TT-1)^2+4*KTL*LT))/(2*KTL);
        TLM(c_x(s))=LT-LM(c_x(s));
        TM(c_x(s))=TT-TLM(c_x(s));
        
        [ta Xa]=ode15s(@t7lys_AHL,[0 tsaveint],[ahl],'Nonnegative');
        AM(c_x(s))=Xa(end,1);

        dmr=rand();
        if dmr<0.5 && cel<Nmax

            Pd=1-exp(-(cel/((lys/(lys+Blg))*(act/(act+Bag))*g)));
            rd=rand();
            if rd<Pd
                CM(c_x(s))=CM(c_x(s))+1;
                TM(c_x(s))=TM(c_x(s))*(CM(c_x(s))-1)/CM(c_x(s));
                LM(c_x(s))=LM(c_x(s))*(CM(c_x(s))-1)/CM(c_x(s));
                TLM(c_x(s))=TLM(c_x(s))*(CM(c_x(s))-1)/CM(c_x(s));
            end

        else
            Pm=1-exp(-(cel/((lys.^hl/(lys.^hl+Blm^hl))*(act.^ha/(act.^ha+Bam^ha))*Dc)));
            rm=rand();

            if rm<Pm
                nx=c_x(s)-1;
                sx=c_x(s)+1;

                N_x=[nx sx];
                N_x(N_x==0)=1;
                N_x(N_x==Nx+1)=Nx;
                NN=zeros(1,2);
                for nn=1:2
                    if CM(N_x(nn))<CM(c_x(s)) && CM(N_x(nn))<Nmax
                        NN(nn)=1;
                    end
                end
                N_x=N_x(find(NN==1));
                if numel(N_x)>0 

                    rN=ceil(rand()*numel(N_x));
                    if rN==0
                        rN=1;
                    end
                    CM(N_x(rN))=CM(N_x(rN))+1;
                    TM(N_x(rN))=(TM(N_x(rN))*(CM(N_x(rN))-1)+TM(c_x(s)))/CM(N_x(rN));
                    LM(N_x(rN))=(LM(N_x(rN))*(CM(N_x(rN))-1)+LM(c_x(s)))/CM(N_x(rN));
                    TLM(N_x(rN))=(TLM(N_x(rN))*(CM(N_x(rN))-1)+TLM(c_x(s)))/CM(N_x(rN));
                    CM(c_x(s))=CM(c_x(s))-1;
                    if CM(c_x(s))==0
                        TM(c_x(s))=0;
                        LM(c_x(s))=0;
                        TLM(c_x(s))=0;
                    end
                end
            end
        end
    end
    
    AM=(sum(AM)+amo*(Nxd-Nx))/Nxd*(1-tsaveint*dA)*ones(Nx,Ny);
    amo=AM(1,1);
    
    TMT(:,i)=TM;
    AMT(:,i)=AM;
    LMT(:,i)=LM;
    CMT(:,i)=CM;
    TLMT(:,i)=TLM;
    
    if mod(i,100)==0
        save(filename,'TMT','AMT', 'LMT', 'CMT','TLMT','CMB','g','KTL','mb2','mb3','Kd3','Bag','Blg','Bam','Blm','CTL','Dc','Kd','Kd2','mb','cAA','dA','dT','dL','CT','CA','CL','cTT','cLL','hl','Nmax')
    end

end
quit
