# Supplementary material for: Temporal control of self-organized pattern formation without morphogen gradients in bacteria
Source: Mol Syst Biol. 2013 Oct 8;9:697. doi: 10.1038/msb.2013.55 (PMC3817405; doi:10.1038/msb.2013.55)
Supplement: Source Code and Raw Data for Main Figures [file msb201355-s4.zip › Paynemanuscript_Code&Data_Final/Code/Fig3/E/circfit.m]

function   [xc,yc,R,a] = circfit(x,y)
%
%   [xc yx R] = circfit(x,y)
%
%   fits a circle  in x,y plane in a more accurate
%   (less prone to ill condition )
%  procedure than circfit2 but using more memory
%  x,y are column vector where (x(i),y(i)) is a measured point
%
%  result is center point (yc,xc) and radius R
%  an optional output is the vector of coeficient a
% describing the circle's equation
%
%   x^2+y^2+a(1)*x+a(2)*y+a(3)=0
%
%  By:  Izhak bucher 25/oct /1991, 
    x=x(:); y=y(:);
   a=[x y ones(size(x))]\[-(x.^2+y.^2)];
   xc = -.5*a(1);
   yc = -.5*a(2);
   R  =  sqrt((a(1)^2+a(2)^2)/4-a(3));
