# Supplementary material for: Temporal control of self-organized pattern formation without morphogen gradients in bacteria
Source: Mol Syst Biol. 2013 Oct 8;9:697. doi: 10.1038/msb.2013.55 (PMC3817405; doi:10.1038/msb.2013.55)
Supplement: Source Code and Raw Data for Main Figures [file msb201355-s4.zip › Paynemanuscript_Code&Data_Final/Code/Fig3/E/EDataAnalysisCodeforBiggerRingRadii.m]

close all;
clear all;

FullImage=imread(strcat('Replicate4.tif')); %Insert file here


RFPImage=FullImage(:,:,1); %RFP
PhaseImage=FullImage(:,:,2); %Phase
CFPImage=FullImage(:,:,3); %CFP

RFPIntensity=zeros(512,672);
CFPIntensity=zeros(512,672);
PhaseIntensity=zeros(512,672);
RFPIntensity2=zeros(512, 672);
CFPIntensity2=zeros(512,672);
BackgroundLowy=1; %Specify lowest y-coordinate of the background region in the image (should correspond to background CFP and RFP levels in the well)
BackgroundHiy=10; %Specify highest y-coordinate of the background region in the image (should correspond to background CFP and RFP levels in the well)
BackgroundLowx=663; %Specify lowest x-coordinate of the background region in the image (should correspond to background CFP and RFP levels in the well)
BackgroundHix=672; %Specify highest x-coordinate of the background region in the image (should correspond to background CFP and RFP levels in the well)

RFPBackground=mean2(RFPImage(BackgroundLowy:BackgroundHiy,BackgroundLowx:BackgroundHix)); 
CFPBackground=mean2(CFPImage(BackgroundLowy:BackgroundHiy,BackgroundLowx:BackgroundHix));

parfor i=1:512
    for j=1:672
        RFPIntensity2(i,j)=RFPImage(i,j)-RFPBackground;
        CFPIntensity2(i,j)=CFPImage(i,j)-CFPBackground;
       if ((i>400)&&(j<200))||((i>400)&&(j<200)) %Need to specify multiple square regions not to consider if edge of well coincides with region of interest
           RFPIntensity2(i,j)=0;
           CFPIntensity2(i,j)=0;
      end
    end
end 
figure; imagesc(RFPIntensity2)

RFPIntensity3=zeros(512,length(RFPIntensity2)-10); 
parfor i=1:length(RFPIntensity2)-10
    for j=1:512
        RFPIntensity3(j,i)=(RFPIntensity2(j,i)+RFPIntensity2(j,i+1)+RFPIntensity2(j,i+2)+RFPIntensity2(j,i+3)+RFPIntensity2(j,i+4)+RFPIntensity2(j,i+5)+RFPIntensity2(j,i+6)+RFPIntensity2(j,i+7)+RFPIntensity2(j,i+8)+RFPIntensity2(j,i+9))/10; %Averages RFP Intensities
    end
end

for i=1:512
    MaxRFP=max(RFPIntensity3(i,:));
end
ORingRadiusString=zeros(2,512);
for i=1:512
    ORingRadius=find(RFPIntensity3(i,:)==max(RFPIntensity3(i,:)))-1+5; %Finds maximum RFP Intensities in each row of the image
    if length(ORingRadius)>1;
        ORingRadius=round(mean(ORingRadius));
    else
        ORingRadius=ORingRadius;
    end
    ORingRadiusString(1,i)=ORingRadius;
    ORingRadiusString(2,i)=i;
end
ORingRadiusString;

x = ORingRadiusString(1,50:512);
y = ORingRadiusString(2,50:512);

[xfit,yfit,Rfit] = circfit(x,y);
figure
plot(x,y,'b.')
hold on
rectangle('position',[xfit-Rfit,yfit-Rfit,Rfit*2,Rfit*2],...
    'curvature',[1,1],'linestyle','-','edgecolor','r');
title(sprintf('mCherry Curve, Best fit: R = %0.1f; Ctr = (%0.1f,%0.1f)',...
    Rfit,xfit,yfit)); %Title yields best fit R, which is the mCherry ring radius used in data analysis
plot(xfit,yfit,'g.') %Displays best fit circle with highest average mCherry intensity per row
xlim([xfit-Rfit-2,xfit+Rfit+2])
ylim([yfit-Rfit-2,yfit+Rfit+2])
axis equal
