# Supplementary material for: Temporal control of self-organized pattern formation without morphogen gradients in bacteria
Source: Mol Syst Biol. 2013 Oct 8;9:697. doi: 10.1038/msb.2013.55 (PMC3817405; doi:10.1038/msb.2013.55)
Supplement: Source Code and Raw Data for Main Figures [file msb201355-s4.zip › Paynemanuscript_Code&Data_Final/Code/Fig4/A&B/ABDataAnalysisCode.m]

close all;
clear all;

S=load('ABM_1D_99_3000_285_1.mat');
TimeLength=length(S.CMT(1,:));
R=length(S.CMT(:,1));
Cell=S.CMT; %Cell
Lysozyme=S.LMT; %Lysozyme
AHL=S.AMT; %AHL

set(0,'defaultaxesfontsize',36);
t1=240;
t2=1260;
lw=8;

figure; %Fig 4A
T=2000;
Time=1:T;
timevector=Time./60;
plot(timevector,AHL(3,Time).*100/6022,'m','LineWidth',lw)
hold on
plot(t1/60, AHL(3, t1)*100/6022, 'ko', ...
    'LineWidth', lw,...
    'MarkerSize',40,...
    'MarkerFaceColor', 'w');
plot(t2/60, AHL(3, t2)*100/6022, 'bo', ...
    'LineWidth', lw,...
    'MarkerSize',40,...
    'MarkerFaceColor', 'w');
set(gca,'Xtick',10:20:30,'XTickLabel',{'10', '30'})

%label the time points for reference.
text ((t1-55)/60, AHL(3, t1)*100/6022, '1','FontSize', 30);
text ((t2-55)/60, AHL(3, t2)*100/6022, '2','FontSize', 30);
xlim([0 34])
ylim([0 50])
axis square

X=1:300;

set(0,'defaultaxesfontsize',48)
figure; %Fig. 4B
subplot('Position',[0 3/5 1 2/5])
plot(X.*10,Lysozyme(:,240).*Cell(:,240), 'r','LineWidth',8);
ylim([0 2000000])
xlim([0 3000])
subplot('Position',[0 1/5 1 2/5])
plot(X.*10,Lysozyme(:,1260).*Cell(:,1260), 'r','LineWidth',8);
hold on
ylim([0 2000000])
xlim([0 3000])
set(gca,'Xtick',500:1000:2500,'XTickLabel',{'500', '1500','2500'})
set(gca,'yticklabel',[])
