# Supplementary material for: Temporal control of self-organized pattern formation without morphogen gradients in bacteria
Source: Mol Syst Biol. 2013 Oct 8;9:697. doi: 10.1038/msb.2013.55 (PMC3817405; doi:10.1038/msb.2013.55)
Supplement: Source Code and Raw Data for Main Figures [file msb201355-s4.zip › Paynemanuscript_Code&Data_Final/Code/Fig4/C&D/DDataAnalysisCode.m]

close all;
clear all;

FullImage=imread(strcat('48HrImage.tif')); %',num2str(length(mov)),'


RFPImage=FullImage(:,:,1); %RFP
PhaseImage=FullImage(:,:,2); %Phase
CFPImage=FullImage(:,:,3); %CFP

%figure; imshow(PhaseImage)
invIm= double(PhaseImage);
invImageScale=1/max(invIm(:));
invImage=1-invIm*invImageScale;
%figure; imshow(FullImage)
Enhance_Image2=imadjust(invImage);
%figure;imshow(CFPImage)
%Enhance_Image2=imadjust(CFPImage); %Enhances image setting 1% lowest intensity to zero and 1% highest intensity to saturated
%figure; imshow(Enhance_Image2)
h = fspecial('gaussian', [3, 3], 1); %Uses a Gaussian filter on the image
Filtered_Image2 = imfilter(Enhance_Image2, h);
%figure; imshow(Filtered_Image2)
pic2=im2bw(Filtered_Image2,0.8); %Turns the image into black-and-white 
BW2=bwlabel(pic2,4);
% figure;imshow(BW2)
%figure; imshow(PhaseImage)

STATS=regionprops(BW2, 'Area', 'PixelList', 'Centroid'); %Obtains the area and location of each object in the black-and-white image
structSize=length(STATS); %structSize is the number of objects in the image
SpotTotalArea=0;
SpotNumber=0;
IndividualSpotArea=zeros(structSize,1);
SpotIndex=zeros(structSize,1);
CenterCoordinate=zeros(2,1);
for i=1:structSize
    if STATS(i).Area>1500 %Ensures that each object has a greater area than 200 pixels before counting it as a real spot %10000 proper for 42911 setup
        CenterCoordinate=STATS(i).Centroid;
        CenterCoordinate=round(CenterCoordinate)
    end
end
% 
%CenterCoordinate=[293 297]
Dimension=zeros(1,4);
for i=CenterCoordinate(1,2)
    for j=CenterCoordinate(1,1)
        Dimension(1,1)=i;
        Dimension(1,2)=j;
        Dimension(1,3)=226-i;
        Dimension(1,4)=336-j;
    end
end
Rmax=min(Dimension);
Range=pi:.005:7*pi/6;
PhaseIntensity1=zeros(1,450-1);

parfor i=1:450-1
    for j=Range
        PhaseIntensity1(1,i)=mean(PhaseImage(CenterCoordinate(1,2)+round((i)*sin(j)),CenterCoordinate(1,1)+round((i)*cos(j))));
    end
end

%figure; imagesc(PhaseIntensity1)

dP=diff(PhaseIntensity1);
%figure; imagesc(dP)

differentialvalues=zeros(1,length(dP));
for j=1:length(dP)
    if abs(dP(1,j))>15 %35 sometimes
        differentialvalues(1,j)=1;
    else
        differentialvalues(1,j)=0;
    end
end
[r,c] = find(differentialvalues==max(differentialvalues(:)));
if length(c(1,:))>1
    if min(c)>15
        Transindex=max(c);
        CR=min(c);
        if Transindex-CR<=10
            CR=max(c);
            Transindex=max(c);
        else
            Transindex=max(c);
            CR=min(c);
        end
    else
        Transindex=max(c);
        newc=zeros(1,length(c));
        for j=1:length(c)
            if c(1,j)>15
                newc(1,j)=c(1,j);
            else
                newc(1,j)=0;
            end
        end
        newc(newc == 0) = []; 
        CR=min(newc);
    end
else
    Transindex=c;
    CR=c;
end
        
R=Transindex;
RFPIntensity=zeros(1,R);
CFPIntensity=zeros(1,R);
PhaseIntensity=zeros(1,R);
RFPIntensity2=zeros(1,R);
CFPIntensity2=zeros(1,R);
BackgroundLowy=1;
BackgroundHiy=10;
BackgroundLowx=663;
BackgroundHix=672;

RFPBackground=mean2(RFPImage(BackgroundLowy:BackgroundHiy,BackgroundLowx:BackgroundHix));
CFPBackground=mean2(CFPImage(BackgroundLowy:BackgroundHiy,BackgroundLowx:BackgroundHix));

parfor i=1:R
    for j=Range
        RFPIntensity2(1,i)=mean(RFPImage(CenterCoordinate(1,2)+round((i)*sin(j)),CenterCoordinate(1,1)+round((i)*cos(j))))-RFPBackground;
        CFPIntensity2(1,i)=mean(CFPImage(CenterCoordinate(1,2)+round((i)*sin(j)),CenterCoordinate(1,1)+round((i)*cos(j))))-CFPBackground;
        RFPIntensity(1,i)=mean(RFPImage(CenterCoordinate(1,2)+round((i)*sin(j)),CenterCoordinate(1,1)+round((i)*cos(j))));
        CFPIntensity(1,i)=mean(CFPImage(CenterCoordinate(1,2)+round((i)*sin(j)),CenterCoordinate(1,1)+round((i)*cos(j))));
    end
end 

for i=R-2:R
    for j=Range
        PhaseImage(CenterCoordinate(1,2)+round((i)*sin(j)),CenterCoordinate(1,1)+round((i)*cos(j)))=255;
    end
end
for i=CR-2:CR
    for j=Range
        PhaseImage(CenterCoordinate(1,2)+round((i)*sin(j)),CenterCoordinate(1,1)+round((i)*cos(j)))=255;
    end
end
PhaseImage(BackgroundLowy:BackgroundHiy,BackgroundLowx:BackgroundHix)=0;
figure;
imshow(PhaseImage)
Growth_Radius= R
Core_Radius= CR

X=1:1:R;
 
set(0,'defaultaxesfontsize',28)
figure;
plot(X,CFPIntensity2(1,:), 'b','LineWidth',3);
hold on
plot(X,RFPIntensity2(1,:), 'r','LineWidth',3);
hold on
%plot([CR,CR],[0,CRHiLimit2],'k','LineWidth',3)
set(0,'defaultaxesfontsize',16)
xlabel('Radius (Pixels)');
ylabel('Mean Intensity');
h=legend('CFP','mCherry','Core Radius',3);
set(h,'FontSize',16);
ylim([0 inf])

RFPIntensity3=zeros(1,length(RFPIntensity2)-10);
for i=1:length(RFPIntensity2)-10
    RFPIntensity3(1,i)=(RFPIntensity2(1,i)+RFPIntensity2(1,i+1)+RFPIntensity2(1,i+2)+RFPIntensity2(1,i+3)+RFPIntensity2(1,i+4)+RFPIntensity2(1,i+5)+RFPIntensity2(1,i+6)+RFPIntensity2(1,i+7)+RFPIntensity2(1,i+8)+RFPIntensity2(1,i+9))/10;
end

MaxRFP=max(RFPIntensity3(1,round(1.5*CR):length(RFPIntensity3)));
ORingRadius=find(RFPIntensity3(1,round(1.5*CR):length(RFPIntensity3))==max(RFPIntensity3(1,round(1.5*CR):length(RFPIntensity3))))+round(1.5*CR)-1+5;
if length(ORingRadius)>1;
    ORingRadius=round(mean(ORingRadius));
else
    ORingRadius=ORingRadius;
end

ORingRadius

%%Additional Double Ring Stuff

RFPIntensity3=zeros(1,length(RFPIntensity2)-10);
for i=1:length(RFPIntensity2)-10
    RFPIntensity3(1,i)=(RFPIntensity2(1,i)+RFPIntensity2(1,i+1)+RFPIntensity2(1,i+2)+RFPIntensity2(1,i+3)+RFPIntensity2(1,i+4)+RFPIntensity2(1,i+5)+RFPIntensity2(1,i+6)+RFPIntensity2(1,i+7)+RFPIntensity2(1,i+8)+RFPIntensity2(1,i+9))/10;
end
CFPIntensity3=zeros(1,length(CFPIntensity2)-10);
for i=1:length(CFPIntensity2)-10
    CFPIntensity3(1,i)=(CFPIntensity2(1,i)+CFPIntensity2(1,i+1)+CFPIntensity2(1,i+2)+CFPIntensity2(1,i+3)+CFPIntensity2(1,i+4)+CFPIntensity2(1,i+5)+CFPIntensity2(1,i+6)+CFPIntensity2(1,i+7)+CFPIntensity2(1,i+8)+CFPIntensity2(1,i+9))/10;
end
MaxRFP=max(RFPIntensity3(1,round(1.5*CR):length(RFPIntensity3)));
ORingRadius=find(RFPIntensity3(1,round(1.5*CR):length(RFPIntensity3))==max(RFPIntensity3(1,round(1.5*CR):length(RFPIntensity3))))+round(1.5*CR)-1+5;
if length(ORingRadius)>1;
    ORingRadius=round(mean(ORingRadius));
else
    ORingRadius=ORingRadius;
end

MaxRFP=max(RFPIntensity3(1,round(1.5*CR):length(RFPIntensity3)));
ORingRadius2=find(RFPIntensity3(1,round(1.5*CR):275)==max(RFPIntensity3(1,round(1.5*CR):275)))+round(1.5*CR)-1+5;
if length(ORingRadius2)>1;
    ORingRadius2=round(mean(ORingRadius2));
else
    ORingRadius2=ORingRadius2;
end

set(0,'defaultaxesfontsize',36)
figure;
plot([ORingRadius*2.5641,ORingRadius*2.5641],[-10,200],'k:','LineWidth',3)
hold on
plot([ORingRadius2*2.5641,ORingRadius2*2.5641],[-10,200],'k--','LineWidth',3)
hold on
plot(X*2.5641,CFPIntensity2(1,:), 'b:','LineWidth',4);
hold on
plot(X*2.5641,RFPIntensity2(1,:), 'r:','LineWidth',4);
hold on
plot(X(5:end-6)*2.5641,RFPIntensity3(1,:),'r','LineWidth',4)
hold on
plot(X(5:end-6)*2.5641,CFPIntensity3(1,:),'b','LineWidth',4)
ylim([-10 200])
xlim([0 inf])

RFPIntensity5=RFPIntensity3;
RFPIntensity4=RFPIntensity2;

FullImage=imread(strcat('36HrImage.tif')); %',num2str(length(mov)),'


RFPImage=FullImage(:,:,1); %RFP
PhaseImage=FullImage(:,:,2); %Phase
CFPImage=FullImage(:,:,3); %CFP

%figure; imshow(PhaseImage)
invIm= double(PhaseImage);
invImageScale=1/max(invIm(:));
invImage=1-invIm*invImageScale;
%figure; imshow(FullImage)
Enhance_Image2=imadjust(invImage);
%figure;imshow(CFPImage)
%Enhance_Image2=imadjust(CFPImage); %Enhances image setting 1% lowest intensity to zero and 1% highest intensity to saturated
%figure; imshow(Enhance_Image2)
h = fspecial('gaussian', [3, 3], 1); %Uses a Gaussian filter on the image
Filtered_Image2 = imfilter(Enhance_Image2, h);
%figure; imshow(Filtered_Image2)
pic2=im2bw(Filtered_Image2,0.8); %Turns the image into black-and-white %.65 proper use 42911 data
BW2=bwlabel(pic2,4);
% figure;imshow(BW2)
%figure; imshow(PhaseImage)

STATS=regionprops(BW2, 'Area', 'PixelList', 'Centroid'); %Obtains the area, eccentricity, location, and perimeter of each object in the black-and-white image
structSize=length(STATS); %structSize is the number of objects in the image
SpotTotalArea=0;
SpotNumber=0;
IndividualSpotArea=zeros(structSize,1);
SpotIndex=zeros(structSize,1);
CenterCoordinate=zeros(2,1);
for i=1:structSize
    if STATS(i).Area>1500 %Ensures that each object has a greater area than 200 pixels before counting it as a real spot %10000 proper for 42911 setup
        SpotTotalArea=SpotTotalArea+STATS(i).Area; %Tabulates total spot area
        SpotNumber=SpotNumber+1; %Tabulates total spot number
        CenterCoordinate=STATS(i).Centroid;
        CenterCoordinate=round(CenterCoordinate)
        IndividualSpotArea(i,1)=STATS(i).Area; %List of individual spot areas
        SpotIndex(i)=i;
    end
end
% 
CenterCoordinate=[320 340]
Dimension=zeros(1,4);
for i=CenterCoordinate(1,2)
    for j=CenterCoordinate(1,1)
        Dimension(1,1)=i;
        Dimension(1,2)=j;
        Dimension(1,3)=226-i;
        Dimension(1,4)=336-j;
    end
end
Rmax=min(Dimension);
Range=5*pi/6:.005:3*pi/2;
PhaseIntensity1=zeros(1,300-1);

parfor i=1:300-1
    for j=Range
        PhaseIntensity1(1,i)=mean(PhaseImage(CenterCoordinate(1,2)+round((i)*sin(j)),CenterCoordinate(1,1)+round((i)*cos(j))));
    end
end

%figure; imagesc(PhaseIntensity1)

dP=diff(PhaseIntensity1);
%figure; imagesc(dP)

differentialvalues=zeros(1,length(dP));
for j=1:length(dP)
    if abs(dP(1,j))>15 %35 sometimes
        differentialvalues(1,j)=1;
    else
        differentialvalues(1,j)=0;
    end
end
[r,c] = find(differentialvalues==max(differentialvalues(:)));
if length(c(1,:))>1
    if min(c)>15
        Transindex=max(c);
        CR=min(c);
        if Transindex-CR<=10
            CR=max(c);
            Transindex=max(c);
        else
            Transindex=max(c);
            CR=min(c);
        end
    else
        Transindex=max(c);
        newc=zeros(1,length(c));
        for j=1:length(c)
            if c(1,j)>15
                newc(1,j)=c(1,j);
            else
                newc(1,j)=0;
            end
        end
        newc(newc == 0) = []; 
        CR=min(newc);
    end
else
    Transindex=c;
    CR=c;
end
        
R=Transindex;
RFPIntensity=zeros(1,R);
CFPIntensity=zeros(1,R);
PhaseIntensity=zeros(1,R);
RFPIntensity2=zeros(1,428);
CFPIntensity2=zeros(1,R);
BackgroundLowy=1;
BackgroundHiy=10;
BackgroundLowx=663;
BackgroundHix=672;

RFPBackground=mean2(RFPImage(BackgroundLowy:BackgroundHiy,BackgroundLowx:BackgroundHix));
CFPBackground=mean2(CFPImage(BackgroundLowy:BackgroundHiy,BackgroundLowx:BackgroundHix));

parfor i=1:R
    for j=Range
        RFPIntensity2(1,i)=mean(RFPImage(CenterCoordinate(1,2)+round((i)*sin(j)),CenterCoordinate(1,1)+round((i)*cos(j))))-RFPBackground;
        CFPIntensity2(1,i)=mean(CFPImage(CenterCoordinate(1,2)+round((i)*sin(j)),CenterCoordinate(1,1)+round((i)*cos(j))))-CFPBackground;
        RFPIntensity(1,i)=mean(RFPImage(CenterCoordinate(1,2)+round((i)*sin(j)),CenterCoordinate(1,1)+round((i)*cos(j))));
        CFPIntensity(1,i)=mean(CFPImage(CenterCoordinate(1,2)+round((i)*sin(j)),CenterCoordinate(1,1)+round((i)*cos(j))));
    end
end 

for i=R-2:R
    for j=Range
        PhaseImage(CenterCoordinate(1,2)+round((i)*sin(j)),CenterCoordinate(1,1)+round((i)*cos(j)))=255;
    end
end
for i=CR-2:CR
    for j=Range
        PhaseImage(CenterCoordinate(1,2)+round((i)*sin(j)),CenterCoordinate(1,1)+round((i)*cos(j)))=255;
    end
end
PhaseImage(BackgroundLowy:BackgroundHiy,BackgroundLowx:BackgroundHix)=0;
figure;
imshow(PhaseImage)
Growth_Radius= R
Core_Radius= CR

X=1:1:R;

CR=20;
RFPIntensity3=zeros(1,length(RFPIntensity2)-10);
for i=1:length(RFPIntensity2)-10
    RFPIntensity3(1,i)=(RFPIntensity2(1,i)+RFPIntensity2(1,i+1)+RFPIntensity2(1,i+2)+RFPIntensity2(1,i+3)+RFPIntensity2(1,i+4)+RFPIntensity2(1,i+5)+RFPIntensity2(1,i+6)+RFPIntensity2(1,i+7)+RFPIntensity2(1,i+8)+RFPIntensity2(1,i+9))/10;
end

MaxRFP=max(RFPIntensity3(1,round(1.5*CR):length(RFPIntensity3)));
ORingRadius=find(RFPIntensity3(1,round(1.5*CR):length(RFPIntensity3))==max(RFPIntensity3(1,round(1.5*CR):length(RFPIntensity3))))+round(1.5*CR)-1+5;
if length(ORingRadius)>1;
    ORingRadius=round(mean(ORingRadius));
else
    ORingRadius=ORingRadius;
end
ORingRadius

X=1:428;

set(0,'defaultaxesfontsize',48)
figure;
subplot('Position',[0 3/5 1 2/5])
plot(X*2.5641,RFPIntensity2(1,:), 'c:','LineWidth',8);
hold on
plot(X(5:end-6)*2.5641,RFPIntensity3(1,:),'r','LineWidth',8)
ylim([-10 200])
xlim([0 inf])
subplot('Position',[0 1/5 1 2/5])
plot(X*2.5641,RFPIntensity4(1,:), 'c:','LineWidth',8);
hold on
plot(X(5:end-6)*2.5641,RFPIntensity5(1,:),'r','LineWidth',8)
ylim([-10 200])
xlim([0 inf])
set(gca,'Xtick',500:500:1000,'XTickLabel',{'500', '1000'})

ORingRadius

ORingRadius2
